# Supplementary material for: Alanine-Serine-Cysteine Transporter 2 Inhibition Suppresses Prostate Cancer Cell Growth In Vitro
Source: J Clin Med. 2022 Sep 16;11(18):5466. doi: 10.3390/jcm11185466 (PMC9501406; doi:10.3390/jcm11185466)
Supplement: Supplementary file 1 [file jcm-11-05466-s001.zip]

Archive with 1 entries (1 files):
- jcm-1888560-supplementary.pdf
